# Supplementary material for: Effects of a combination of bifidobacteria quadruple viable bacteria tablets and quadruple therapy on inflammatory response and Helicobacter pylori eradication rate in patients with Helicobacter pylori positive gastric ulcers
Source: Front Med (Lausanne). 2025 Sep 29;12:1636039. doi: 10.3389/fmed.2025.1636039 (PMC12515940; doi:10.3389/fmed.2025.1636039)
Supplement: Supplementary file 1 [file Table_1.xlsx]

## Sheet: CD4+
Control group		Observation group
Before treatment	after 2 weeks of treatment	Before treatment	after 2 weeks of treatment
29.08	32.21	34.43	37.37
30.79	33.15	35.19	40.47
31.54	40.79	27.8	36.74
31.39	36.73	29.93	36.2
30.79	29.25	29.09	40.22
24.76	39.39	31.33	39.91
31.24	36.23	30.04	48.7
35.09	30.9	26.74	42.16
32.32	29.95	30.3	42.72
30.79	37.99	27.42	35.7
31.12	38.7	31.36	38.97
25.24	28.83	32.93	50.32
30.45	35.62	28.56	40.22
29.86	35.38	33.28	36.05
30.79	32.16	27.69	32.75
31.59	33.47	27.64	36.13
34.04	33.89	34.6	41.22
30.9	33.15	29.99	35.58
33.6	38.42	29.48	40.22
26.29	27.08	29.36	39.02
37.69	32.98	34.49	39.75
33.46	35.42	29.88	40.22
33.51	35.79	23.19	43.69
32.78	39.48	32.88	41.24
35.62	33.58	37.44	31.84
28.01	35.21	32.68	36.48
35.47	30.62	31.69	40.22
30.79	36.04	29.95	38.89
33.45	37.92	27.51	41.88
28.06	32.82	30.38	43.39
28.1	30.39	33.19	40.62
30.44	30.96	32.65	38.27
31.46	37.57	34.52	34.29
26.52	28.2	23.9	42.34
24.75	35.63	29.44	39.36
30.79	38.93	29.26	49.9
30.14	35.38	34.97	38.41
35.21	41.75	31.97	40.22
29.49	38.93	35.49	43.72
34.13	32.62	35.36	37.19
30.53	36.76	30.48	37.24
31.42	36	28.8	47.35
23.14	32.11	31.91	45.07
30.5	32.48	26.12	37.16
28.73	33.08	32.19	40.22
27.98	39.72	29.81	48.48
27.88	37.44	32.66	39.73
35.67	33.53	31.23	40.22
36.14	32.75	23.39	43.67
25.73	32.36	32.67	39.03

## Sheet: CD8+
Control group		Observation group
Before treatment	after 2 weeks of treatment	Before treatment	after 2 weeks of treatment
23.19	22.58	31.82	19.79
33.16	25.24	30.45	21.07
34.88	23.54	29.14	22.18
23.39	24.07	32.29	21.96
33.31	30.35	35.44	15.03
30.95	23.64	31.1	23.59
33.08	29.7	28.45	19.31
32.73	21.63	31.48	17.5
31.15	27.02	31.53	21
33.48	29.58	26.42	19.21
35.49	28.32	28.8	18.03
24.93	25.29	33.66	23.03
27.52	24.14	32.15	18.26
30.73	24.48	30.44	17.57
31.09	27.96	28.48	21.95
30.85	24.74	33.91	16.7
34.16	22	33.25	19.53
28.65	23.86	30.01	18.55
34.99	25.89	35.73	18.31
25.44	24.69	28.92	16.62
31.86	24.72	29.85	23.32
26.61	24.08	31.19	17.76
32.23	25.4	30.36	20.37
29.72	24.98	36.66	19.24
28.49	21.82	29.08	21.25
29.45	25.65	24.73	22.27
31.26	25.71	31.29	17.44
31.37	22.87	36.68	20.59
31.21	27.27	23.92	22.39
29.04	25.85	28.34	20.53
31.14	22.29	31.79	21.13
31.83	22.85	29.5	22.05
35.58	28.14	33.5	21.54
32.88	26.5	26.94	18.86
28.06	27.43	31.27	20.31
31.07	26.38	34.95	22.05
34.14	25.73	33.56	19.75
28.3	25.47	26.43	21.85
31.32	24.07	30.17	21.02
29.5	25.18	30.69	19.52
29.01	25.59	26.77	21.56
29.48	23.23	29.37	21.76
29.4	20.81	33.74	22.48
29.23	23.21	27.43	20.99
25.52	28.16	29.92	17.96
27.96	20.23	30.36	22.66
25.97	20.79	28.11	22.34
32.15	31.83	25.09	20.5
31.17	25.69	24.27	18.19
26.13	25.6	28.81	16.88

## Sheet: CD4+CD8+
Control group		Observation group
Before treatment	after 2 weeks of treatment	Before treatment	after 2 weeks of treatment
1.24	1.39	1.36	1.46
1.14	1.4	1.15	1.95
1.17	1.41	1.15	1.64
1.29	1.3	1.29	1.9
1.13	1.62	1.19	1.76
1.12	1.36	1.2	1.66
1.2	1.6	1.14	1.52
1.21	1.63	1.22	1.36
1.15	1.64	1.28	1.71
1.05	1.43	1.12	1.74
1.24	1.53	1.22	1.43
1.01	1.35	1.07	1.9
1.11	1.36	1.27	1.45
1.22	1.52	0.96	1.91
1.25	1.48	1	1.92
1.11	1.71	1.19	1.83
1.11	1.57	1.11	1.71
1.19	1.46	1.13	1.65
1	1.48	1.09	1.79
0.98	1.54	1.12	1.94
1.1	1.74	1.1	1.48
1.11	1.59	1.2	1.68
1.12	1.55	1.12	1.68
1.04	1.47	1.05	1.89
1.42	1.47	1.13	1.74
1.07	1.3	1.17	1.67
1.44	1.88	1.07	1.58
1.15	1.53	1.21	1.78
1.15	1.37	0.99	1.82
0.96	1.35	1.1	1.67
1.04	1.54	1.11	1.62
1.15	1.38	1.03	1.51
1.18	1.19	1.15	1.8
1.16	1.61	1.15	1.46
1.09	1.55	1.13	1.75
1.05	0.97	1.22	1.71
1.17	1.4	0.83	1.81
1.12	1.45	0.98	1.79
1.13	1.39	0.87	1.73
1.46	1.49	1	1.66
1.48	1.32	1.21	1.57
1.29	1.63	1.03	1.53
1.17	1.32	0.98	1.71
1.2	1.58	1.27	1.76
1.23	1.36	1.28	1.39
1.17	1.37	0.88	2.09
1.18	1.5	1.29	1.91
1.05	1.45	1.25	1.97
0.91	1.63	1.12	1.36
1.04	1.59	1.08	1.91
