# Supplementary material for: Effects of a combination of bifidobacteria quadruple viable bacteria tablets and quadruple therapy on inflammatory response and Helicobacter pylori eradication rate in patients with Helicobacter pylori positive gastric ulcers
Source: Front Med (Lausanne). 2025 Sep 29;12:1636039. doi: 10.3389/fmed.2025.1636039 (PMC12515940; doi:10.3389/fmed.2025.1636039)
Supplement: Supplementary file 2 [file Table_2.xlsx]

## Sheet: Lactobacillus acidophilus
Control group		Observation group
Before treatment	after 2 weeks of treatment	Before treatment	after 2 weeks of treatment
5.06	4.75	5.41	9.47
5.48	4.52	4.94	6.37
5.68	4.02	6.46	7.25
5.63	3.74	5.12	7.38
5.48	5.06	4.62	7.38
3.99	4.74	5.07	5.78
5.55	3.5	6.76	6.49
6.59	4.2	5.82	7.07
5.89	5.15	5.45	7.38
5.48	5.23	5.64	6.02
5.6	2.63	5.08	6.95
4	4.39	6.47	6.43
5.45	5.14	4.92	8.05
5.24	3.48	6.33	7.73
5.45	4.99	4.94	6.71
5.71	6.07	5.79	6.76
6.27	3.17	4.98	6.63
5.56	4.71	5.16	7.18
6.12	4.51	5.78	8.22
4.39	4.86	5.89	9.69
7.17	5	5.37	6.15
6.19	3.89	5.21	6.07
6.19	4.89	5.72	7.3
5.99	5.6	4.7	7.7
6.72	5.21	5.74	7.54
4.74	5.35	5.06	5.74
6.67	3.25	5.96	8.82
5.48	2.1	6.49	8.6
6.16	4.52	5.77	6.48
4.76	5.11	5.63	7.38
4.81	4.09	4.98	6.94
5.39	4.38	5.8	7.51
5.64	4.47	5.3	7.84
4.41	6.32	4.81	5.97
3.94	5.08	5.41	8.47
5.48	5.32	4.99	7.46
5.26	4.52	6.27	8.03
6.57	4.82	5	6
5.18	4.19	6.39	7.38
6.28	3.31	5.1	8.72
5.37	4.19	4.98	8.09
5.6	3.35	5.74	9.63
3.49	4.94	6.23	9.26
5.34	4.68	6.08	7.32
4.99	5.24	5.16	6.21
4.82	3.81	5	5.94
4.72	3.77	5.12	8.15
6.74	4.69	5.02	7.74
6.84	4.68	6.26	7.55
4.19	6.12	5.83	7.82

## Sheet: Bifidobacterium 
Control group		Observation group
Before treatment	after 2 weeks of treatment	Before treatment	after 2 weeks of treatment
7.82	5.75	8.52	7.63
6.78	5.94	6.65	7.12
8.5	5.94	7.43	9.08
7.89	6.31	7.78	7.76
6.29	7.93	6.7	8.39
6.34	6.32	7.44	11.34
5.3	5.68	8.36	7.61
8.65	6.31	7.88	10.13
8.02	7.05	5.66	8.73
6.22	5.79	5.05	9.42
4.97	6.61	7.77	9.01
7.23	6.06	6.4	9.88
8.05	6.29	8.67	9.8
6.29	7.69	6.84	9.76
6.54	7.38	6.56	8.13
7.32	5.31	6.69	9.26
6.23	5.92	7	9.17
6.53	5.64	7.09	8.38
8.63	7.2	6.49	6.91
5.74	6.43	5.95	7.84
7.43	5.94	5.85	8.74
7.37	4.74	5.04	8.12
7.97	6.63	5.94	8.07
5.98	6.1	7.35	9.19
4.28	5.58	7.8	10.35
7.47	6.21	8.71	10.61
5.14	7.05	8.62	9.97
8.42	7.65	5.44	9.58
8.11	4.32	7.61	8.81
5.46	6.66	6.6	9.08
7.54	6.62	7.97	9.55
6.59	7.3	6.3	8.84
5.53	4.96	7.1	9.36
7.52	5.64	7.97	9.11
5.66	5.62	7.37	8.79
7.77	6.32	6.62	8.58
8.62	6.32	7.67	7.79
8.8	6.54	8.37	8.85
6.24	6.44	7.11	9.07
7.34	6.37	5.2	8.23
7.92	7.01	6.67	10.6
7.91	6.59	7.06	8.38
8.1	6.49	5.74	9.12
7.39	6.4	7.06	8.13
8.22	7.66	7.77	8.95
5.61	6.56	7.43	7.87
7.28	5.69	6.9	8.47
6.74	6.22	7.85	8.97
8.79	7.87	8.66	7.23
6.2	5.2	6.13	8.99

## Sheet: Enterococcus faecalis
Control group		Observation group
Before treatment	after 2 weeks of treatment	Before treatment	after 2 weeks of treatment
8.84	9.14	10.37	10.62
12.66	9.67	8.65	9.52
8.07	9.68	9.24	11.54
11.17	8.07	7.9	11.25
8.91	8.48	10.14	10.88
9.41	7.42	11.18	11.4
10.75	7.59	9.53	10.64
11.7	8.38	11.93	11.71
10.3	8.74	9.65	9.58
9.55	9.16	9.74	11.02
11.44	7.54	10.68	7.89
8.48	9.82	11.16	12.55
11.4	8.25	6.01	9.85
9.54	8.54	8.04	11.07
10.79	9	12.76	10.4
9.06	10.24	9.48	12.54
9.62	7.02	12.01	10.32
9.39	10.44	8.89	9.56
9.42	7.82	11.6	12.28
7.79	7.14	10.57	12.96
8.39	9.09	9.74	10.86
8.74	9.79	9.33	11.02
9.07	9.33	11.74	11.02
11.21	8.1	9.35	13.55
8.76	7.94	8.72	11.31
9.48	8.95	10.24	10.58
9.65	8.31	9.78	11.02
8.22	8.67	8.97	13.01
8.4	7.9	10.98	11.02
8.96	9.52	8.87	11.82
9.56	8.75	10.91	11.73
12.17	8.68	10.38	9.42
10.98	8.57	8.19	11.53
8.06	8.03	6.57	10.87
10.25	8.71	8.77	8.3
9.22	7.38	9.46	9
9.2	9.68	9.85	10.24
10.83	8.72	9.77	9.2
9.21	8.34	7.68	12.35
10.22	9.94	10.52	12.41
10.7	6.42	9.29	11.02
10.28	9.38	8.82	12.14
12.18	8.97	9.7	11.43
10.36	8.84	8.32	11.85
10.54	9.49	11.14	11.14
9.58	8.67	9.49	11.02
8.87	9.9	8.91	10.6
10.46	9.1	12.55	11.57
11.06	9.97	10.03	11.02
9.85	7.97	9.15	11.62
