# Supplementary material for: Effects of a combination of bifidobacteria quadruple viable bacteria tablets and quadruple therapy on inflammatory response and Helicobacter pylori eradication rate in patients with Helicobacter pylori positive gastric ulcers
Source: Front Med (Lausanne). 2025 Sep 29;12:1636039. doi: 10.3389/fmed.2025.1636039 (PMC12515940; doi:10.3389/fmed.2025.1636039)
Supplement: Supplementary file 4 [file Table_4.xlsx]

## Sheet: SS
Control group		Observation group
Before treatment	after 2 weeks of treatment	Before treatment	after 2 weeks of treatment
42.19	64.93	32.03	95.04
32.99	81.65	44.22	97.98
60.35	83.92	57.57	81.34
38.02	81.15	46.24	104.44
55.82	86.39	48.52	89.36
36.95	75.54	48.94	79.61
51.09	76.59	35.2	90.32
36.99	86.45	42.07	82.47
36.13	76.76	50.14	82.85
58.42	72.53	46.02	94.47
47.51	72.71	48.25	115.78
64.13	65.14	50.2	90.32
57.42	68.88	47.63	77.72
58.18	68.21	50.67	82.25
54.89	80.45	61.91	90.32
39.22	79.43	50.66	80.19
51.87	85.34	54.2	108.26
51.09	77.06	53.11	109.15
49.7	91.58	46.2	89.99
52.53	106.38	46.46	91.81
54.47	86.94	48.25	96.68
50.08	86.36	42.1	85.15
39.8	69.43	40.72	83.38
45.34	85.55	49.39	106.29
57.63	68.79	37.96	78
47.61	97.79	37.03	98.16
47.11	84.48	51.05	76.04
61.57	67.49	47.79	89.34
46.15	85.22	53.15	71.32
42.01	90.3	41.19	82.13
45.58	89.92	53.5	102.19
43.63	76.72	36.58	71.65
53.27	74.33	72.79	100.67
36.13	81.42	37.29	112.68
26.89	88.85	49.34	85.99
54.19	77.77	59.14	90.32
58.35	60.02	60.34	94.25
57.76	82.53	49.76	91.75
57.96	89.82	49.29	92.77
43.78	65.17	48.25	81.24
38.27	56.61	34.23	93.33
60.01	88.02	70.7	76.55
34.68	62.11	59.89	84.69
52.59	65.36	44.32	96.04
65.56	92.25	49.66	69.93
45.76	76.31	49.5	90.32
61.59	68.14	42.73	90.32
37.98	77.36	48.25	90.47
51.28	77.61	45.94	98.63
41.72	74.48	42.37	102.3

## Sheet: MLT
Control group		Observation group
Before treatment	after 2 weeks of treatment	Before treatment	after 2 weeks of treatment
452.9	435.51	426.5	397.66
645.37	380.43	508.27	376.67
677.21	506.38	560.32	227.65
680.33	398.65	625.07	315.89
634.34	415.11	544.84	366.32
571.54	447.78	555.26	311.9
585.4	493.02	451.98	402.83
516.98	423.06	588.06	370.01
612.02	418.13	688.99	333.45
589.87	375.71	513.39	409.18
479.93	529.94	603.03	419.74
384.87	480.22	507.36	301.22
509.97	388.33	625.07	372.64
509.58	447.63	634.72	413.78
480.81	488.43	584.76	297.79
574.96	437.46	571.86	376.93
506.95	469.33	533.78	337.27
519.22	343.78	662.15	312.1
553.26	496.34	626.96	314.23
553.26	316.12	379.27	328.89
536.13	497.92	487.65	428.15
556.48	500.64	679.94	303.98
538.37	494.51	522.11	369.34
506.21	428.63	537.26	339.13
482.48	422.46	680.8	393.71
459.23	449.18	529.24	322.02
539.32	385.7	685.94	363.45
553.26	401.91	442.58	406.59
689.66	390.15	521.42	310.62
553.26	494.06	504.5	245.41
617.72	461.2	525.81	309.41
532.51	467.34	392.82	290.21
593.76	441.37	633.29	374.74
576.19	505.92	568.2	322.47
531.66	417.09	533.15	401.66
529.52	486.61	586.87	339.55
453.78	378.72	467.91	287.18
527.2	467.31	555.26	439
541.1	492.49	555.26	382.85
572.76	320.43	556.13	316.41
480.94	474.71	538.21	331.64
433.91	479.57	582.32	338.24
592.53	319.62	519.64	335.59
575.31	396.52	455.2	398.49
805.9	366.33	638.71	338.32
534.61	395.4	593.06	372.83
515.84	322.1	531.25	369.81
553.26	479.23	581.43	402.05
553.26	367.3	501.8	364.84
688.32	436.47	663.35	379.41

## Sheet: GAS
Control group		Observation group
Before treatment	after 2 weeks of treatment	Before treatment	after 2 weeks of treatment
120.82	85.68	147.88	63.92
134.8	91.29	119.21	79.65
156.77	72.65	138.44	78.62
119.26	93.04	134.93	72.08
133.72	85.21	119.87	65.41
131.13	85.27	135.79	66.94
136.72	84.55	138.01	76.09
135.33	81.7	119.83	83.05
115.04	84.62	118	67.97
130.09	82.58	113.59	64.74
109.67	97.99	114.36	56.68
116.7	89.59	114.36	68.27
120.41	95.28	128.89	74.25
123.23	94.71	131.71	71.53
133.89	97.13	116.96	75.89
142.17	68.66	120.06	73.3
116.17	84	140.68	53.05
123.41	78.21	128.69	76.95
137.73	88.87	131.2	95.83
121.29	69.33	129.62	72.1
131.01	91.57	132.24	68.33
135.21	90.34	135.48	62.75
115.36	82.3	116.36	72.1
131.74	91.5	122.2	68.95
139.65	80.02	128.68	72.1
110.05	92.62	112.69	65.3
120.4	80.76	113.84	72.2
129.45	88.26	107.95	66.36
112.82	79.78	104.12	77.84
113	85.62	115.55	73.69
125.74	84.26	133.59	72.1
129.93	91.33	129.46	63.18
95.74	80.88	146.47	70.83
132.74	75.25	110.33	76.29
137.08	95.46	114.79	79.01
129.9	101.61	134.97	77.99
111.93	91.21	120.92	76.29
107.76	108.99	128.08	76.36
108.28	88.13	146.21	62.44
138.52	75.62	132.45	86.77
143.27	84.79	144.65	68.88
137.31	87.66	139.51	79.98
142.86	94.45	118.41	69.25
119.6	67.7	121.11	75.46
109.49	94.36	134.37	76.64
122.96	95.68	140.33	69.12
115.9	80.31	99.96	75.49
102.1	89.36	115.68	72.1
106.59	102.58	97.83	68.54
113.51	79.99	112.44	72.1

## Sheet: PG I
Control group		Observation group
Before treatment	after 2 weeks of treatment	Before treatment	after 2 weeks of treatment
198.8	145.19	209.11	129.48
224.22	159.08	196.98	112.34
223.67	173	200.13	134.17
229.23	167.47	188.12	112.43
183.39	139.67	191.48	96.91
199.22	131.4	165.46	116.51
217.11	165.89	172.82	128.74
184.37	167.48	211.27	127.64
201.06	168.15	187.14	114.79
159.66	157.95	185.52	104.53
174.18	160.56	225.12	104.11
207.76	159.95	205.44	103.78
215.59	170.35	178.82	144.04
167.22	177.21	193.53	113.46
185.41	180.48	183.61	110.72
196.56	164.14	217.94	128.54
196.32	154.76	205.69	108.42
177.36	141.56	213.68	143.03
174.74	145.14	217.96	130.14
212.25	182.92	191.02	131.72
219.84	173.14	193.17	107.45
207.9	130.63	217.43	114.78
200.4	152.21	165.49	131.92
206.32	158.16	181.53	132.6
181.8	149.61	158.76	128.98
219.98	159.36	223.59	118.67
171.89	144.78	180.5	111.38
194.73	149.3	157.74	113.62
196.56	136.44	227.19	131.91
192.72	170.62	196.98	118.03
206.22	139.22	222.38	147.62
181.83	152.3	196.98	126.98
200.22	152	201.25	115.77
207.99	136.49	207.76	146.93
182.74	154	166.2	105.97
202.75	131.26	248.43	108.08
204.45	151	162.43	116.73
193.41	153.29	215.35	113.25
204.68	123.6	200.45	125.32
250.78	140.98	194.78	138.36
183.09	173.64	205.93	126.53
208.33	158.98	196.98	102.83
165.7	173.34	196.98	126.37
204.63	144.95	171.06	115.32
209.08	164.95	216.01	117.28
179.52	154.99	222.81	138.25
162.29	121.36	173.41	125.7
191.98	169.85	208.66	116.13
143.48	176.1	201.76	117.18
224.82	141.85	195.92	127.31
